# Supplementary material for: Cytokinin is required for escape but not release from auxin mediated apical dominance
Source: Plant J. 2015 May 12;82(5):874–86. doi: 10.1111/tpj.12862 (PMC4691322; doi:10.1111/tpj.12862)
Supplement: Supplementary file 4 [file tpj0082-0874-sd4.xlsx]

## Sheet: Sheet1
Genes 2 fold down in IAA vs ETOH (significant) and 2 fold higher in IAA + CK vs IAA (significant)
ATH1 Chip ID	logFC	FC	AveExpr	t	P.Value	adj.P.Val	B				LogFC IAAvsEtOH	FC	1/FC	Adj P-value IAAvsEtOH	LogFC IAA+CKvsEtOH	FC	1/FC	Adj P-value /IAA+CKvsEtOH
262212_at	4.34191	20.2789	7.56526	24.088	4.81069e-10	3.65773e-06	12.2643	AT1G74890	two-component response regulator ARR15 [Source:EMBL;Acc:AEE35644.1]	ARR15	-2.82915	0.140716	7.10653	7.32312e-05	1.51276	2.85356	0.35044	0.0671327
259466_at	3.59921	12.1191	9.4642	24.7278	3.73553e-10	3.65773e-06	12.4175	AT1G19050	two-component response regulator ARR7 [Source:EMBL;Acc:AEE29795.1]	ARR7	-2.70855	0.152984	6.53664	3.28444e-05	0.890665	1.85403	0.539365	0.468082
261109_at	3.49048	11.2393	7.12288	32.7324	2.47024e-11	5.63461e-07	13.838	AT1G75450	cytokinin dehydrogenase 5 [Source:EMBL;Acc:AEE35722.1]	ATCKX5	-1.97905	0.253657	3.94234	3.28444e-05	1.51143	2.85093	0.350763	0.00172178
247406_at	3.34628	10.1702	5.90177	11.7936	4.16806e-07	0.000393048	7.00529	AT5G62920	two-component response regulator ARR6 [Source:EMBL;Acc:AED97674.1]	ARR6	-1.7751	0.292174	3.42262	0.00358671	1.57118	2.97148	0.336533	0.711589
264363_at	3.19067	9.13034	8.40071	10.6098	1.09625e-06	0.000658038	6.10977	AT1G03170	uncharacterized protein [Source:EMBL;Acc:AEE27539.1] FAF2	AT1G03170	-2.99507	0.125428	7.97271	0.000520929	0.195599	1.1452	0.87321	0.999553
257315_at	3.10754	8.61913	10.0744	9.02719	4.65999e-06	0.00102855	4.72629	AT3G30775	proline dehydrogenase 1 [Source:EMBL;Acc:AEE77659.1]	ATPOX	-2.53362	0.172705	5.79022	0.00181728	0.573925	1.48857	0.671787	0.999553
255448_at	2.99267	7.95946	7.4816	13.0482	1.635e-07	0.00028688	7.84538	AT4G02810	uncharacterized protein [Source:EMBL;Acc:AEE82232.1] FAF1	AT4G02810	-1.85789	0.27588	3.62477	0.00127301	1.13478	2.19585	0.455404	0.900569
252374_at	2.9752	7.86366	4.83368	7.75166	1.75072e-05	0.00177077	3.42498	AT3G48100	two-component response regulator ARR5 [Source:EMBL;Acc:AEE78368.1]	ARR5	-1.3487	0.392646	2.54682	0.0374747	1.6265	3.08763	0.323873	0.999553
249920_at	2.61626	6.13158	7.76821	8.13322	1.15889e-05	0.0015309	3.83369	AT5G19260	uncharacterized protein [Source:EMBL;Acc:AED92677.1] FAF3	AT5G19260	-1.13621	0.454954	2.19802	0.0369014	1.48005	2.78959	0.358476	0.954184
251248_at	2.55869	5.89171	6.29725	8.69599	6.47454e-06	0.00120068	4.40578	AT3G62150	ABC transporter B family member 21 [Source:EMBL;Acc:AEE80316.1]	PGP21	-2.2236	0.214107	4.67056	0.00165241	0.335091	1.26146	0.792734	0.999553
265116_at	2.48172	5.58563	9.2484	8.39404	8.81504e-06	0.00141688	4.10325	AT1G62480	Vacuolar calcium-binding protein-like protein [Source:EMBL;Acc:AEE33970.1]	AT1G62480	-1.4605	0.363368	2.75203	0.00985344	1.02122	2.02964	0.492699	0.999553
263236_at	2.46707	5.52922	8.33574	15.9539	2.47593e-08	0.000112952	9.44501	AT1G10470	two-component response regulator ARR4 [Source:EMBL;Acc:AEE28583.1]	ATRR1	-1.85825	0.27581	3.62568	0.000249955	0.608822	1.52501	0.655732	0.999553
263836_at	2.28898	4.88711	7.10782	9.72518	2.403e-06	0.000783035	5.36526	AT2G40330	abscisic acid receptor PYL6 [Source:EMBL;Acc:AEC09815.1]	PYL6	-2.08682	0.2354	4.24809	0.000865018	0.202168	1.15043	0.869244	0.999553
253245_at	2.26927	4.82081	9.77444	9.65323	2.56806e-06	0.00080243	5.30158	AT4G34590	G-box binding factor 6 [Source:EMBL;Acc:AEE86397.1]	GBF6	-1.63096	0.322873	3.09719	0.00236529	0.638314	1.55651	0.642463	0.999553
249755_at	2.26789	4.81618	7.14158	9.50449	2.94998e-06	0.00085176	5.16838	AT5G24580	heavy metal transport/detoxification domain-containing protein [Source:EMBL;Acc:AED93327.1]	AT5G24580	-1.95047	0.258732	3.865	0.00124893	0.317422	1.2461	0.802503	0.999553
264624_at	2.20829	4.62128	8.23341	5.82205	0.000182028	0.00485053	1.06727	AT1G08930	sugar transporter ERD6 [Source:EMBL;Acc:AEE28371.1]	ERD6	-1.65709	0.317078	3.15379	0.0163074	0.551205	1.46531	0.68245	0.999553
265147_at	2.14451	4.42141	6.90737	5.80712	0.000185699	0.00492231	1.04697	AT1G51380	DEAD-box ATP-dependent RNA helicase 34 [Source:EMBL;Acc:AEE32660.1]	AT1G51380	-1.42496	0.37243	2.68507	0.0263347	0.719545	1.64666	0.607289	0.999553
254387_at	2.01865	4.05203	9.07001	3.78897	0.00368371	0.0260949	-1.99615	AT4G21850	peptide methionine sulfoxide reductase B9 [Source:EMBL;Acc:AEE84511.1]	MSRB9	-1.98355	0.252867	3.95465	0.0303192	0.0350955	1.02462	0.975967	0.999553
254459_at	1.98277	3.95252	4.92691	10.223	1.53421e-06	0.000706396	5.79271	AT4G21200	gibberellin 2-beta-dioxygenase 8 [Source:EMBL;Acc:AEE84421.1]	ATGA2OX8	-1.72517	0.302462	3.3062	0.000858752	0.257597	1.19549	0.83648	0.999553
263136_at	1.94143	3.84085	7.81628	15.1557	4.02044e-08	0.000152844	9.04752	AT1G78580	alpha,alpha-trehalose-phosphate synthase [UDP-forming] 1 [Source:EMBL;Acc:AEE36123.1]	ATTPS1	-1.2864	0.409972	2.43919	0.000507469	0.655023	1.57464	0.635065	0.852465
260560_at	1.92971	3.80979	7.05906	6.08612	0.000128522	0.00408299	1.42079	AT2G43590	chitinase-like protein [Source:EMBL;Acc:AEC10293.1]	AT2G43590	-1.27245	0.413957	2.41571	0.0227226	0.657263	1.57709	0.63408	0.999553
257694_at	1.91116	3.76112	9.04049	5.91282	0.000161331	0.00459865	1.18995	AT3G12860	NOP56-like pre RNA processing ribonucleoprotein [Source:EMBL;Acc:AEE75254.1]	AT3G12860	-1.34169	0.394558	2.53448	0.0198494	0.569469	1.48398	0.673865	0.999553
249894_at	1.89913	3.72987	9.58234	5.59776	0.000246479	0.00563781	0.758851	AT5G22580	stress responsive A/B Barrel domain-containing protein [Source:EMBL;Acc:AED93045.1]	AT5G22580	-1.56298	0.338451	2.95464	0.0131593	0.336146	1.26238	0.792155	0.999553
263549_at	1.88215	3.68623	6.23163	12.0841	3.33047e-07	0.000379841	7.2092	AT2G21650	maternal effect embryo arrest 3 protein [Source:EMBL;Acc:AEC07207.1]	MEE3	-1.81141	0.284912	3.50985	0.000284485	0.0707356	1.05025	0.952152	0.999553
259680_at	1.86973	3.65465	7.18367	6.90661	4.61808e-05	0.00262705	2.45504	AT1G77690	auxin transporter-like protein 3 [Source:EMBL;Acc:AEE36010.1]	LAX3	-1.55432	0.34049	2.93695	0.00525675	0.315417	1.24437	0.803618	0.999553
254384_at	1.83468	3.56693	10.3959	7.77774	1.70122e-05	0.00177077	3.45347	AT4G21870	heat shock protein class V 15.4 [Source:EMBL;Acc:AEE84517.1]	AT4G21870	-1.61701	0.326011	3.06738	0.00242526	0.217675	1.16286	0.85995	0.999553
267034_at	1.83288	3.56248	10.303	6.84283	4.98547e-05	0.00272054	2.37803	AT2G38310	abscisic acid receptor PYL4 [Source:EMBL;Acc:AEC09522.1]	PYL4	-1.95749	0.257477	3.88385	0.00186431	-0.124603	0.917256	1.09021	0.999553
254490_at	1.81976	3.53023	8.50205	12.0064	3.53473e-07	0.00038394	7.15525	AT4G20320	putative CTP synthase [Source:EMBL;Acc:AEE84306.1]	AT4G20320	-1.38483	0.382935	2.61141	0.000770429	0.434933	1.35185	0.739728	0.999553
263016_at	1.79398	3.46771	8.57351	5.44697	0.000303381	0.00627444	0.547271	AT1G23410	40S ribosomal protein S27a-1 [Source:EMBL;Acc:AEE30384.1]	AT1G23410	-1.50847	0.351483	2.84508	0.0133822	0.285512	1.21884	0.82045	0.999553
258338_at	1.78137	3.43753	11.249	4.61649	0.0010094	0.0122666	-0.678988	AT3G16150	Isoaspartyl peptidase/L-asparaginase 2 subunit beta [Source:EMBL;Acc:AEE75777.1]	AT3G16150	-1.93838	0.260909	3.83276	0.00921094	-0.157009	0.896883	1.11497	0.999553
251178_at	1.76325	3.39462	7.79934	9.59987	2.69847e-06	0.000809895	5.25404	AT3G63440	cytokinin oxidase/dehydrogenase 6 [Source:EMBL;Acc:AEE80482.1]	ATCKX6	-1.22006	0.429265	2.32956	0.00279563	0.543189	1.45719	0.686252	0.999553
255450_at	1.73018	3.31768	6.65601	4.50254	0.00119963	0.0134597	-0.855089	AT4G02850	phenazine biosynthesis PhzC/PhzF family protein [Source:EMBL;Acc:AEE82238.1]	AT4G02850	-1.63009	0.323069	3.09532	0.0182034	0.100089	1.07184	0.932976	0.999553
258270_at	1.71399	3.28066	7.84762	5.52626	0.00027188	0.00590953	0.658959	AT3G15650	phospholipase/carboxylesterase family protein [Source:EMBL;Acc:AEE75708.1]	AT3G15650	-1.50813	0.351568	2.8444	0.0104367	0.205859	1.15337	0.867022	0.999553
262611_at	1.70269	3.25507	7.54091	6.24005	0.000105373	0.00379709	1.62214	AT1G14060	GCK domain-containing protein [Source:EMBL;Acc:AEE29103.1]	AT1G14060	-1.41819	0.37418	2.67251	0.00786874	0.284494	1.21798	0.82103	0.999553
247739_at	1.69415	3.23587	7.22557	4.3991	0.00140544	0.0145606	-1.01651	AT5G59240	40S ribosomal protein S8-2 [Source:EMBL;Acc:AED97161.1]	AT5G59240	-1.35222	0.391689	2.55304	0.037579	0.341935	1.26746	0.788983	0.999553
259972_at	1.68579	3.21716	6.54327	7.25739	3.05732e-05	0.00219992	2.86889	AT1G76420	protein CUP-SHAPED COTYLEDON 3 [Source:EMBL;Acc:AEE35839.1]	CUC3	-1.22982	0.426371	2.34537	0.00729671	0.455969	1.3717	0.72902	0.999553
258799_at	1.68506	3.21553	9.87014	4.96098	0.000605728	0.00936087	-0.157914	AT3G04770	40S ribosomal protein Sa-2 [Source:EMBL;Acc:AEE74134.1]	RPSAb	-1.43973	0.368636	2.7127	0.0182826	0.245325	1.18536	0.843625	0.999553
256987_at	1.66097	3.16229	6.22293	5.18588	0.000438014	0.00768277	0.17283	AT3G28560	BCS1 AAA-type ATPase [Source:EMBL;Acc:AEE77460.1]	AT3G28560	-1.04974	0.483055	2.07016	0.0479225	0.611228	1.52756	0.654639	0.999553
251124_s_at	1.65952	3.15912	5.26644	5.88425	0.000167558	0.00463273	1.15146	AT5G01040	laccase 8 [Source:EMBL;Acc:AED90291.1]	LAC8	-1.41997	0.373721	2.67579	0.00911267	0.239558	1.18063	0.847005	0.999553
245035_at	1.64395	3.12519	7.82787	4.54419	0.00112601	0.0130776	-0.790503	AT2G26400	1,2-dihydroxy-3-keto-5-methylthiopentene dioxygenase 1 [Source:EMBL;Acc:AEC07833.1]	ARD	-1.81065	0.285062	3.50801	0.00933027	-0.166706	0.890874	1.12249	0.999553
254080_at	1.64276	3.12262	11.6549	3.95855	0.00280443	0.0219223	-1.71951	AT4G25630	rRNA 2'-O-methyltransferase fibrillarin 2 [Source:EMBL;Acc:AEE85085.1]	FIB2	-1.40199	0.378406	2.64267	0.0432437	0.240762	1.18162	0.846298	0.999553
262105_at	1.64062	3.118	5.66312	8.23124	1.04483e-05	0.00148954	3.93591	AT1G02810	pectinesterase 7 [Source:EMBL;Acc:AEE27472.1]	AT1G02810	-1.46028	0.363423	2.75162	0.00185677	0.180343	1.13315	0.882493	0.999553
247447_at	1.63485	3.10556	7.12878	5.48253	0.000288794	0.00608816	0.597478	AT5G62730	putative peptide/nitrate transporter [Source:EMBL;Acc:AED97648.1]	AT5G62730	-1.5361	0.344817	2.90009	0.0082193	0.0987554	1.07085	0.933838	0.999553
260824_at	1.62183	3.07765	8.72626	5.15804	0.000455774	0.00784028	0.132286	AT1G06720	BMS1 and NUC121 domain-containing protein [Source:EMBL;Acc:AEE28028.1]	AT1G06720	-1.19966	0.435376	2.29686	0.0274762	0.422163	1.33994	0.746305	0.999553
246809_s_at	1.60994	3.0524	10.7824	4.62024	0.0010037	0.0122169	-0.673219	AT5G27140	NOP56-like pre RNA processing ribonucleoprotein [Source:EMBL;Acc:AED93654.1]	AT5G27140	-1.24601	0.421613	2.37185	0.0352593	0.363934	1.28693	0.777043	0.999553
246321_at	1.60737	3.04695	6.42213	9.27231	3.67594e-06	0.00095282	4.95618	AT1G16640	AP2/B3-like transcriptional factor family protein [Source:EMBL;Acc:AEE29479.1]	AT1G16640	-1.7408	0.299204	3.3422	0.000507469	-0.133434	0.911659	1.0969	0.999553
250504_at	1.59525	3.02148	6.96597	4.96114	0.000605587	0.00936087	-0.157677	AT5G09840	Putative endonuclease or glycosyl hydrolase [Source:EMBL;Acc:AED91454.1]	AT5G09840	-1.14924	0.450862	2.21797	0.0353075	0.446011	1.36227	0.73407	0.999553
250413_at	1.59465	3.02022	10.6021	8.42884	8.50332e-06	0.00141577	4.13863	AT5G11160	adenine phosphoribosyltransferase 5 [Source:EMBL;Acc:AED91640.1]	APT5	-1.25894	0.417852	2.39319	0.00276529	0.335715	1.262	0.792391	0.999553
260472_at	1.58849	3.00734	6.96497	6.16705	0.000115734	0.0039345	1.52708	AT1G10990	uncharacterized protein [Source:EMBL;Acc:AEE28673.1]	AT1G10990	-1.58896	0.332412	3.00832	0.00376753	-0.000469326	0.999675	1.00033	0.999553
248496_at	1.58718	3.00462	8.28166	4.36094	0.00149054	0.0149842	-1.07642	AT5G50790	nodulin MtN3-like protein [Source:EMBL;Acc:AED95992.1]	SWEET10	-1.85023	0.277348	3.60557	0.00872293	-0.263044	0.833328	1.20001	0.999553
265730_at	1.57148	2.97209	9.70882	5.34537	0.000349589	0.00684607	0.402773	AT2G32220	60S ribosomal protein L27-1 [Source:EMBL;Acc:AEC08651.1]	AT2G32220	-1.30285	0.405326	2.46715	0.0153093	0.268631	1.20466	0.830107	0.999553
259845_at	1.56219	2.95301	8.26564	10.8355	9.05294e-07	0.000589993	6.28902	AT1G73590	auxin efflux carrier component 1 [Source:EMBL;Acc:AEE35479.1]	PIN1	-1.2962	0.407197	2.45581	0.000829455	0.265986	1.20246	0.83163	0.999553
255856_at	1.557	2.94241	10.2693	7.30805	2.88392e-05	0.00216389	2.92732	AT1G66940	protein kinase-related protein [Source:EMBL;Acc:AEE34576.1]	AT1G66940	-1.5679	0.3373	2.96472	0.00181728	-0.0108963	0.992476	1.00758	0.999553
260364_at	1.55506	2.93846	8.83255	8.94501	5.05159e-06	0.00106774	4.64784	AT1G70560	tryptophan aminotransferase [Source:EMBL;Acc:AEE35079.1]	SAV3	-1.23914	0.423627	2.36057	0.00207271	0.315923	1.24481	0.803337	0.999553
254728_at	1.55277	2.93381	6.33074	7.56932	2.14379e-05	0.00187628	3.22342	AT4G13690	uncharacterized protein [Source:EMBL;Acc:AEE83313.1]	AT4G13690	-1.44184	0.368097	2.71668	0.00221848	0.110932	1.07993	0.92599	0.999553
263239_at	1.53397	2.89581	8.44025	5.90003	0.000164087	0.00462149	1.17274	AT2G16570	amidophosphoribosyltransferase [Source:EMBL;Acc:AEC06510.1]	ATASE1	-1.0632	0.478569	2.08956	0.0210383	0.470767	1.38585	0.721581	0.999553
263971_at	1.53285	2.89356	9.41829	8.11716	1.17883e-05	0.00153653	3.81683	AT2G42800	receptor like protein 29 [Source:EMBL;Acc:AEC10170.1]	RLP29	-1.48714	0.356719	2.80333	0.00144464	0.0457041	1.03219	0.968817	0.999553
258252_at	1.52956	2.88697	6.51813	6.03235	0.000137856	0.00424932	1.34964	AT3G15720	polygalacturonase [Source:EMBL;Acc:AEE75718.1]	AT3G15720	-1.44642	0.366931	2.72531	0.00538537	0.0831403	1.05932	0.944001	0.999553
267004_at	1.52886	2.88558	9.8018	4.93418	0.000629895	0.00954985	-0.197835	AT2G34260	transducin/WD-40 repeat-containing protein [Source:EMBL;Acc:AEC08946.1]	AT2G34260	-1.18606	0.439502	2.2753	0.0271447	0.342803	1.26822	0.788508	0.999553
251476_at	1.52151	2.87091	8.71389	5.87399	0.000169857	0.00466643	1.13762	AT3G59670	uncharacterized protein [Source:EMBL;Acc:AEE79953.1]	AT3G59670	-1.21488	0.43081	2.32121	0.0122251	0.306632	1.23682	0.808527	0.999553
247719_at	1.51919	2.8663	5.32414	5.62058	0.000238914	0.00554388	0.790586	AT5G59305	uncharacterized protein [Source:EMBL;Acc:AED97169.1]	AT5G59305	-1.53213	0.345766	2.89213	0.00551391	-0.0129428	0.991069	1.00901	0.999553
266510_at	1.51886	2.86564	8.62621	6.4336	8.245e-05	0.00330549	1.87045	AT2G47990	transducin family protein / WD-40 repeat family protein [Source:EMBL;Acc:AEC10921.1]	SWA1	-1.21261	0.431486	2.31757	0.00830587	0.306243	1.23648	0.808745	0.999553
256299_at	1.51284	2.85372	8.78589	9.0786	4.43192e-06	0.0010139	4.77502	AT1G69530	expansin A1 [Source:EMBL;Acc:AEE34944.1]	EXP1	-1.29937	0.406305	2.46121	0.00148311	0.213476	1.15948	0.862457	0.999553
258560_at	1.50284	2.83401	5.49124	12.5165	2.40606e-07	0.000365882	7.50196	AT3G06020	uncharacterized protein [Source:EMBL;Acc:AEE74331.1]	AT3G06020	-1.29885	0.40645	2.46033	0.000379298	0.203994	1.15188	0.868144	0.999553
249005_at	1.50072	2.82984	8.98737	8.84832	5.5589e-06	0.00108375	4.55463	AT5G44630	alpha-barbatene synthase [Source:EMBL;Acc:AED95140.1]	AT5G44630	-1.51305	0.350369	2.85413	0.000854972	-0.0123302	0.99149	1.00858	0.999553
255685_s_at	1.49771	2.82395	8.45984	4.66639	0.000936436	0.0117816	-0.602448	AT4G00620	Amino acid dehydrogenase family protein [Source:EMBL;Acc:AEE81910.1]	AT4G00620	-1.14812	0.451213	2.21625	0.0352017	0.349595	1.2742	0.784804	0.999553
267371_at	1.48562	2.80038	7.74891	7.01937	4.0383e-05	0.00250308	2.58987	AT2G44510	protein BCCIP-like protein [Source:EMBL;Acc:AEC10431.1]	AT2G44510	-1.0479	0.483672	2.06752	0.00974655	0.437723	1.35447	0.738299	0.999553
247453_at	1.48196	2.79327	9.54116	5.21965	0.000417465	0.00750832	0.221839	AT5G62440	uncharacterized protein [Source:EMBL;Acc:AED97608.1]	AT5G62440	-1.20702	0.433161	2.30861	0.0180946	0.274933	1.20994	0.826489	0.999553
260425_at	1.48011	2.78969	9.32614	6.48124	7.76763e-05	0.003204	1.93075	AT1G72440	protein embryo sac development arrest 25 [Source:EMBL;Acc:AEE35325.1]	EDA25	-1.09753	0.467317	2.13988	0.010953	0.38258	1.30367	0.767065	0.999553
251593_at	1.47862	2.78683	8.46143	6.34594	9.20844e-05	0.00350658	1.75865	AT3G57660	DNA-directed RNA polymerase I subunit A1 [Source:EMBL;Acc:AEE79684.1]	NRPA1	-1.07766	0.473797	2.11061	0.012958	0.400966	1.32039	0.757351	0.999553
267580_at	1.47506	2.77995	8.68647	9.43297	3.15534e-06	0.000867147	5.10358	AT2G41990	uncharacterized protein [Source:EMBL;Acc:AEC10059.1]	AT2G41990	-1.35123	0.391958	2.5513	0.000953335	0.123829	1.08962	0.917749	0.999553
260683_at	1.47109	2.77231	9.68646	5.40282	0.0003226	0.00651369	0.484673	AT1G17560	large subunit ribosomal protein L14 [Source:EMBL;Acc:AEE29606.1]	HLL	-1.1727	0.44359	2.25433	0.0172149	0.298386	1.22977	0.813162	0.999553
250679_at	1.47075	2.77166	8.32712	4.92476	0.000638629	0.00961526	-0.211886	AT5G06550	uncharacterized protein [Source:EMBL;Acc:AED91033.1]	AT5G06550	-1.18526	0.439746	2.27404	0.023676	0.285494	1.21883	0.820461	0.999553
254907_at	1.46411	2.75894	7.57225	4.45263	0.00129463	0.0140021	-0.932795	AT4G11190	disease resistance-responsive, dirigent domain-containing protein [Source:EMBL;Acc:AEE82983.1]	AT4G11190	-1.64141	0.320542	3.11971	0.0094493	-0.1773	0.884356	1.13077	0.999553
246250_at	1.45728	2.74591	6.98908	8.40262	8.73707e-06	0.00141688	4.11198	AT4G36880	cysteine proteinase1 [Source:EMBL;Acc:AEE86713.1]	CP1	-2.10696	0.232136	4.30781	0.000233313	-0.649673	0.637425	1.56881	0.999553
257652_at	1.45475	2.74108	9.78945	6.00501	0.000142881	0.00431672	1.31329	AT3G16810	protein pumilio 24 [Source:EMBL;Acc:AEE75869.1]	APUM24	-1.10538	0.46478	2.15156	0.0135544	0.349367	1.274	0.784929	0.999553
246765_at	1.43837	2.71014	7.58823	4.78131	0.000788908	0.0106986	-0.427532	AT5G27330	Prefoldin chaperone subunit family protein [Source:EMBL;Acc:AED93673.1]	AT5G27330	-1.0566	0.480764	2.08002	0.0375458	0.381767	1.30294	0.767497	0.999553
264131_at	1.43812	2.70967	9.9657	5.65748	0.000227212	0.00538742	0.841712	AT1G79150	nucleolar complex-associated protein domain-containing protein [Source:EMBL;Acc:AEE36209.1]	AT1G79150	-1.02642	0.490926	2.03697	0.0221864	0.411693	1.33025	0.751741	0.999553
246395_at	1.43565	2.70504	6.56245	8.23346	1.0424e-05	0.00148954	3.93821	AT1G58170	Disease resistance-responsive (dirigent-like protein) family protein [Source:EMBL;Acc:AEE33505.1]	AT1G58170	-1.03388	0.488396	2.04752	0.00448968	0.401775	1.32113	0.756926	0.999553
259759_at	1.43099	2.69632	8.75249	5.59331	0.00024798	0.00563781	0.752669	AT1G77550	tubulin-tyrosine ligase [Source:EMBL;Acc:AEE35992.1]	AT1G77550	-1.02735	0.49061	2.03828	0.0226602	0.40364	1.32284	0.755949	0.999553
256781_at	1.42478	2.68474	6.88809	7.12099	3.58303e-05	0.00234615	2.70991	AT3G13650	disease resistance-responsive, dirigent domain-containing protein [Source:EMBL;Acc:AEE75387.1]	AT3G13650	-1.06589	0.477677	2.09346	0.00708167	0.358892	1.28244	0.779763	0.999553
253975_at	1.42179	2.67917	7.40485	3.80722	0.00357655	0.0256706	-1.96624	AT4G26600	S-adenosyl-L-methionine-dependent methyltransferase-like protein [Source:EMBL;Acc:AEE85225.1]	AT4G26600	-1.25071	0.42024	2.37959	0.0446064	0.171072	1.1259	0.888182	0.999553
252248_at	1.41426	2.66523	7.87526	10.4234	1.28724e-06	0.000706396	5.95862	AT3G49750	receptor like protein 44 [Source:EMBL;Acc:AEE78586.1]	AtRLP44	-1.31358	0.402321	2.48558	0.000569349	0.10068	1.07228	0.932593	0.999553
250907_at	1.40286	2.64426	6.72497	5.89119	0.000166023	0.00463243	1.16082	AT5G03670	uncharacterized protein [Source:EMBL;Acc:AED90640.1]	AT5G03670	-1.29504	0.407525	2.45384	0.00647867	0.107825	1.0776	0.927986	0.999553
248036_at	1.39579	2.63133	10.553	4.33308	0.0015561	0.0153675	-1.12028	AT5G55920	S-adenosyl-L-methionine-dependent methyltransferase-like protein [Source:EMBL;Acc:AED96699.1]	OLI2	-1.13927	0.453988	2.2027	0.0367819	0.256517	1.19459	0.837106	0.999553
258316_at	1.38555	2.61272	9.83881	4.63429	0.000982699	0.0120819	-0.651643	AT3G22660	putative rRNA-processing protein EBP2-like protein [Source:EMBL;Acc:AEE76662.1]	AT3G22660	-1.10671	0.464351	2.15354	0.0310158	0.278841	1.21322	0.824253	0.999553
255888_at	1.3771	2.59745	7.63198	8.15498	1.13244e-05	0.00152846	3.85648	AT1G20300	pentatricopeptide repeat-containing protein [Source:EMBL;Acc:AEE29959.1]	AT1G20300	-1.24445	0.42207	2.36928	0.00181728	0.132652	1.09631	0.912153	0.999553
247955_at	1.37554	2.59464	8.56343	4.40229	0.00139854	0.0145268	-1.0115	AT5G56950	nucleosome assembly protein 1-like 1 [Source:EMBL;Acc:AED96826.1]	NAP1;3	-1.11729	0.460958	2.1694	0.0352593	0.258243	1.19602	0.836105	0.999553
250309_at	1.37478	2.59328	7.32846	8.28019	9.92504e-06	0.0014692	3.98654	AT5G12220	las1-like family protein [Source:EMBL;Acc:AED91777.1]	AT5G12220	-1.13572	0.455108	2.19728	0.0024335	0.239057	1.18022	0.847299	0.999553
255225_at	1.37323	2.59049	8.82705	4.80391	0.000762924	0.0105588	-0.393357	AT4G05410	transducin/WD40 domain-containing protein [Source:EMBL;Acc:AEE82516.1]	YAO	-1.17689	0.442304	2.26089	0.0204939	0.196335	1.14578	0.872765	0.999553
254572_at	1.3706	2.58579	4.84381	5.57236	0.000255196	0.0057043	0.723459	AT4G19380	Long-chain-alcohol oxidase FAO4A [Source:EMBL;Acc:AEE84174.1]	AT4G19380	-1.44964	0.366113	2.7314	0.00463113	-0.0790376	0.946689	1.05631	0.999553
247454_at	1.36752	2.58026	9.58127	6.87944	4.77087e-05	0.00266072	2.4223	AT5G62440	uncharacterized protein [Source:EMBL;Acc:AED97608.1]	AT5G62440	-1.12106	0.459755	2.17507	0.00560108	0.246454	1.18629	0.842966	0.999553
258545_at	1.36485	2.57549	10.137	4.4329	0.00133434	0.0142033	-0.963594	AT3G07050	putative GTP-binding protein [Source:EMBL;Acc:AEE74493.1]	AT3G07050	-1.2353	0.424755	2.3543	0.0227377	0.12955	1.09395	0.914117	0.999553
255642_at	1.36084	2.56835	7.53904	12.2165	3.01163e-07	0.000379841	7.30017	AT4G00820	protein IQ-domain 17 [Source:EMBL;Acc:AEE81939.1]	iqd17	-1.21408	0.431049	2.31992	0.00037583	0.146766	1.10709	0.903273	0.999553
264277_at	1.3564	2.56045	8.28705	6.38643	8.74908e-05	0.00341723	1.81043	AT1G60390	polygalacturonase 1 [Source:EMBL;Acc:AEE33681.1]	PG1	-1.13634	0.454912	2.19823	0.00696475	0.220057	1.16478	0.858532	0.999553
266253_at	1.35351	2.55533	10.6062	4.78509	0.000784496	0.0106915	-0.421809	AT2G27840	histone deacetylase HDT4 [Source:EMBL;Acc:AEC08053.1]	HDA13	-1.08384	0.471772	2.11967	0.0270502	0.269672	1.20553	0.829508	0.999553
245076_at	1.35284	2.55414	8.62825	5.78766	0.000190601	0.00499042	1.02047	AT2G23170	indole-3-acetic acid-amido synthetase GH3.3 [Source:EMBL;Acc:AEC07424.1]	GH3.3	-1.11146	0.462827	2.16064	0.011531	0.241383	1.18213	0.845934	0.999553
247497_at	1.3522	2.55301	9.32415	6.31348	9.59546e-05	0.00357634	1.71697	AT5G61770	Peter Pan-like protein [Source:EMBL;Acc:AED97514.1]	PPAN	-1.10127	0.466105	2.14544	0.00828602	0.250929	1.18997	0.840355	0.999553
259908_at	1.34991	2.54897	9.50517	4.57523	0.00107428	0.0127407	-0.742538	AT1G60850	DNA-directed RNA polymerase subunit [Source:EMBL;Acc:AEE33738.1]	ATRPAC42	-1.11977	0.460166	2.17313	0.0280725	0.230139	1.17295	0.852553	0.999553
261000_at	1.34829	2.5461	7.71936	5.4892	0.000286144	0.00606269	0.60687	AT1G26540	agenet domain-containing protein [Source:EMBL;Acc:AEE30702.1]	AT1G26540	-1.13019	0.456855	2.18888	0.0131936	0.2181	1.1632	0.859697	0.999553
248704_at	1.34689	2.54364	8.1447	5.19146	0.000434547	0.00766459	0.180935	AT5G48450	protein SKU5 similar 3 [Source:EMBL;Acc:AED95672.1]	sks3	-1.20632	0.433373	2.30748	0.0126761	0.140575	1.10234	0.907158	0.999553
251457_s_at	1.34243	2.53578	6.82447	10.3113	1.41945e-06	0.000706396	5.8663	AT3G60160	ABC transporter C family member 9 [Source:EMBL;Acc:AEE80019.1]	ATMRP9	-1.01452	0.494992	2.02023	0.00148311	0.327908	1.25519	0.796691	0.999553
254663_at	1.33683	2.52595	6.82085	6.3011	9.74769e-05	0.00359139	1.70104	AT4G18290	Potassium channel KAT2 [Source:EMBL;Acc:AEE84021.1]	KAT2	-1.71428	0.304754	3.28134	0.00128885	-0.377457	0.769793	1.29905	0.999553
260157_at	1.32664	2.50818	10.9161	4.73246	0.000848349	0.0111404	-0.501654	AT1G52930	Ribosomal RNA processing Brix domain protein [Source:EMBL;Acc:AEE32869.1]	AT1G52930	-1.06843	0.476838	2.09715	0.0275721	0.258215	1.196	0.836122	0.999553
247266_at	1.32257	2.5011	9.58501	6.67971	6.07736e-05	0.00290618	2.1785	AT5G64570	beta-D-xylosidase 4 [Source:EMBL;Acc:AED97922.1]	XYL4	-1.43449	0.369977	2.70287	0.00193796	-0.111927	0.925351	1.08067	0.999553
256128_at	1.32054	2.4976	5.82806	4.40889	0.00138444	0.0144725	-1.00116	AT1G18140	laccase 1 [Source:EMBL;Acc:AEE29678.1]	LAC1	-1.44264	0.367893	2.71818	0.0108583	-0.122099	0.91885	1.08832	0.999553
261636_at	1.30904	2.47776	8.59658	6.94287	4.42236e-05	0.00258651	2.49858	AT1G50110	branched-chain-amino-acid aminotransferase 6 [Source:EMBL;Acc:AEE32516.1]	AT1G50110	-1.1648	0.446025	2.24203	0.00376651	0.144235	1.10514	0.904859	0.999553
260914_at	1.30876	2.47728	9.31775	6.85031	4.94077e-05	0.00270261	2.38709	AT1G02640	beta-glucosidase [Source:EMBL;Acc:AEE27453.1]	BXL2	-1.31427	0.402128	2.48677	0.00242526	-0.00551427	0.996185	1.00383	0.999553
247244_at	1.30477	2.47044	6.26049	4.86916	0.000692891	0.0100482	-0.295103	AT5G64710	Putative endonuclease or glycosyl hydrolase [Source:EMBL;Acc:AED97942.1]	AT5G64710	-1.12748	0.457715	2.18476	0.0188842	0.177291	1.13076	0.884362	0.999553
256107_at	1.3034	2.46809	6.84084	9.34994	3.41356e-06	0.000905388	5.02772	AT1G16830	pentatricopeptide repeat-containing protein [Source:EMBL;Acc:AEE29504.1]	AT1G16830	-1.08153	0.472529	2.11627	0.00149029	0.221872	1.16625	0.857452	0.999553
262939_s_at	1.30307	2.46754	8.21996	5.89896	0.000164319	0.00462149	1.1713	AT1G16300	glyceraldehyde 3-phosphate dehydrogenase [Source:EMBL;Acc:AEE29433.1]	GAPCP-2	-1.29007	0.40893	2.44541	0.00483575	0.0129991	1.00905	0.99103	0.999553
262766_at	1.29937	2.46121	8.5212	4.14868	0.00207471	0.0182648	-1.41315	AT1G13160	NUC130/3NT and SDA1 domain-containing protein [Source:EMBL;Acc:AEE28977.1]	AT1G13160	-1.03944	0.486518	2.05542	0.046103	0.25993	1.19742	0.835129	0.999553
251029_at	1.29932	2.46113	10.2648	4.52323	0.00116244	0.0132667	-0.822977	AT5G02050	Mitochondrial glycoprotein family protein [Source:EMBL;Acc:AED90426.1]	AT5G02050	-1.0563	0.480864	2.07959	0.0319172	0.243024	1.18347	0.844972	0.999553
260910_at	1.29358	2.45136	9.17277	6.69411	5.97127e-05	0.00289182	2.19626	AT1G02690	importin alpha isoform 6 [Source:EMBL;Acc:AEE27458.1]	IMPA-6	-1.09326	0.468701	2.13356	0.00554316	0.200324	1.14896	0.870355	0.999553
265941_s_at	1.28804	2.44196	5.89062	5.06135	0.000523671	0.00848965	-0.00938308	AT3G32920	P-loop containing nucleoside triphosphate hydrolase-like protein [Source:EMBL;Acc:AEE77702.1]	AT3G32920	-1.03268	0.488801	2.04582	0.0216983	0.25536	1.19363	0.837778	0.999553
245512_at	1.28764	2.44129	10.75	4.45041	0.00129902	0.0140142	-0.936247	AT4G15770	RNA binding protein [Source:EMBL;Acc:AEE83650.1]	AT4G15770	-1.0192	0.49339	2.02679	0.0371479	0.268441	1.20451	0.830216	0.999553
251667_at	1.28087	2.42986	11.9991	4.52394	0.00116119	0.0132667	-0.821874	AT3G57150	H/ACA ribonucleoprotein complex subunit 4 [Source:EMBL;Acc:AEE79621.1]	NAP57	-1.07107	0.475967	2.10099	0.0284259	0.209805	1.15653	0.864654	0.999553
252273_at	1.27399	2.41829	8.16065	7.90931	1.47366e-05	0.00168071	3.59596	AT3G49660	WD40 domain-containing protein [Source:EMBL;Acc:AEE78573.1]	AT3G49660	-1.0623	0.478868	2.08826	0.00287519	0.211689	1.15804	0.863526	0.999553
261130_at	1.27285	2.41638	9.84616	5.73116	0.000205646	0.00511134	0.943191	AT1G04870	putative protein arginine N-methyltransferase 4.2 [Source:EMBL;Acc:AEE27753.1]	PRMT10	-1.09517	0.468081	2.13638	0.00989438	0.177679	1.13106	0.884124	0.999553
258104_at	1.26914	2.41018	10.9012	7.20873	3.23457e-05	0.00225327	2.81245	AT3G23620	ribosome production factor 2-like protein [Source:EMBL;Acc:AEE76787.1]	AT3G23620	-1.00328	0.498865	2.00455	0.00542193	0.26586	1.20235	0.831703	0.999553
256910_at	1.26613	2.40516	9.08989	5.50994	0.000278064	0.00597799	0.63605	AT3G24080	KRR1 family protein [Source:EMBL;Acc:AEE76853.1]	AT3G24080	-1.11473	0.461779	2.16554	0.0105264	0.151404	1.11065	0.900374	0.999553
251638_at	1.26164	2.39768	10.2691	5.23691	0.000407363	0.00740132	0.24682	AT3G57490	40S ribosomal protein S2-4 [Source:EMBL;Acc:AEE79662.1]	AT3G57490	-1.10839	0.463811	2.15605	0.0131936	0.153247	1.11207	0.899224	0.999553
255807_at	1.25518	2.38697	7.88403	3.80126	0.00361117	0.0257983	-1.976	AT4G10270	putative wound-responsive protein [Source:EMBL;Acc:AEE82862.1]	AT4G10270	-1.72005	0.303539	3.29447	0.00781296	-0.464866	0.724538	1.38019	0.999553
260077_at	1.2501	2.37858	9.77022	5.91326	0.000161237	0.00459865	1.19054	AT1G73620	pathogenesis-related thaumatin-like protein [Source:EMBL;Acc:AEE35486.1]	AT1G73620	-1.1075	0.464097	2.15472	0.00761031	0.142601	1.10389	0.905885	0.999553
258549_at	1.24861	2.37613	8.41421	4.58888	0.00105234	0.0125906	-0.721484	AT3G06930	histone-arginine methyltransferase CARM1 [Source:EMBL;Acc:AEE74478.1]	PRMT4B	-1.1134	0.462204	2.16355	0.0209691	0.135215	1.09826	0.910534	0.999553
250570_at	1.24681	2.37316	9.50895	9.52484	2.89423e-06	0.000849367	5.18674	AT5G08170	agmatine deiminase [Source:EMBL;Acc:AED91261.1]	ATAIH	-1.03508	0.487989	2.04922	0.00142135	0.211733	1.15808	0.8635	0.999553
263314_at	1.23769	2.35821	7.68292	7.11496	3.60842e-05	0.00234615	2.70282	AT2G05760	nucleobase-ascorbate transporter 1 [Source:EMBL;Acc:AEC05969.1]	AT2G05760	-1.05189	0.482337	2.07324	0.00407598	0.185805	1.13745	0.879158	0.999553
258979_at	1.23762	2.35809	10.639	5.91648	0.000160551	0.00459865	1.19487	AT3G09440	protein heat shock protein 70-3 [Source:EMBL;Acc:AEE74768.1]	AT3G09440	-1.03765	0.487119	2.05289	0.00966671	0.199966	1.14867	0.870571	0.999553
261330_at	1.23721	2.35742	9.08364	4.94377	0.000621134	0.00947697	-0.183543	AT1G44900	minichromosome maintenance protein 2 [Source:EMBL;Acc:AEE32061.1]	MCM2	-1.22491	0.427823	2.33741	0.0101571	0.0122933	1.00856	0.991515	0.999553
265931_at	1.23467	2.35328	7.00149	4.59019	0.00105025	0.0125906	-0.719461	AT2G18520	pentatricopeptide repeat-containing protein [Source:EMBL;Acc:AEC06777.1]	AT2G18520	-1.05	0.482969	2.07053	0.0251984	0.184677	1.13656	0.879846	0.999553
248111_at	1.23221	2.34926	6.09468	6.99207	4.17102e-05	0.00252363	2.55738	AT5G55330	putative long-chain-alcohol O-fatty-acyltransferase 6 [Source:EMBL;Acc:AED96617.1]	AT5G55330	-1.21737	0.430067	2.32522	0.00240283	0.0148394	1.01034	0.989767	0.999553
250558_at	1.23206	2.34902	8.59085	5.38293	0.000331679	0.00664231	0.456384	AT5G07990	Flavonoid 3'-monooxygenase [Source:EMBL;Acc:AED91232.1]	CYP75B1	-1.55786	0.339654	2.94418	0.00250166	-0.325804	0.797854	1.25336	0.999553
258155_at	1.22999	2.34566	11.3116	4.67866	0.000919366	0.0116634	-0.583679	AT3G18130	receptor for activated C kinase 1C [Source:EMBL;Acc:AEE76051.1]	RACK1C_AT	-1.0699	0.476352	2.09929	0.0214851	0.160094	1.11736	0.894967	0.999553
256065_at	1.21832	2.32676	9.98487	4.0685	0.00235451	0.019716	-1.54183	AT1G07070	60S ribosomal protein L35a-1 [Source:EMBL;Acc:AEE28074.1]	AT1G07070	-1.03402	0.488349	2.04772	0.0397937	0.184304	1.13627	0.880074	0.999553
249497_at	1.2174	2.32528	7.72371	4.74559	0.000831919	0.0109949	-0.481699	AT5G39220	hydrolase, alpha/beta fold family protein [Source:EMBL;Acc:AED94409.1]	AT5G39220	-1.21466	0.430875	2.32086	0.0117139	0.00274651	1.00191	0.998098	0.999553
266606_at	1.21661	2.32399	7.78452	9.82504	2.19282e-06	0.000763242	5.45282	AT2G46310	ethylene-responsive transcription factor CRF5 [Source:EMBL;Acc:AEC10675.1]	CRF5	-1.09376	0.468539	2.13429	0.000887955	0.122849	1.08888	0.918373	0.999553
253490_at	1.2163	2.32351	9.24527	5.27391	0.000386583	0.00716978	0.300214	AT4G31790	diphthine synthase [Source:EMBL;Acc:AEE85959.1]	AT4G31790	-1.03151	0.489198	2.04416	0.0147706	0.184792	1.13665	0.879776	0.999553
255501_at	1.21567	2.32249	9.07277	3.87777	0.00319201	0.0238096	-1.8509	AT4G02400	U3 ribonucleoprotein-like protein [Source:EMBL;Acc:AEE82164.1]	AT4G02400	-1.14002	0.453753	2.20384	0.0332005	0.0756533	1.05384	0.948912	0.999553
258930_at	1.21093	2.31488	6.01744	4.66812	0.000934009	0.0117728	-0.5998	AT3G10040	sequence-specific DNA binding transcription factor [Source:EMBL;Acc:AEE74853.1]	AT3G10040	-1.53953	0.343997	2.907	0.00447249	-0.328596	0.796311	1.25579	0.999553
263119_at	1.21046	2.31412	9.35831	4.80943	0.000756714	0.0105236	-0.385017	AT1G03110	transducin/WD-40 repeat-containing protein [Source:EMBL;Acc:AEE27532.1]	TRM82	-1.12207	0.459434	2.17659	0.0149284	0.0883911	1.06318	0.940571	0.999553
263435_at	1.2071	2.30872	9.86976	5.52581	0.00027205	0.00590953	0.658325	AT2G28600	P-loop containing nucleoside triphosphate hydrolase-like protein [Source:EMBL;Acc:AEC08147.1]	AT2G28600	-1.02709	0.4907	2.03791	0.0120725	0.180008	1.13289	0.882698	0.999553
258396_at	1.20157	2.29989	9.66178	4.32399	0.00157814	0.0155028	-1.13461	AT3G15460	ribosomal RNA processing brix domain-containing protein [Source:EMBL;Acc:AEE75679.1]	AT3G15460	-1.09263	0.468905	2.13263	0.0244846	0.108932	1.07843	0.927274	0.999553
252442_at	1.2005	2.2982	10.2146	6.79281	5.2958e-05	0.00278335	2.31723	AT3G46940	dUTP pyrophosphatase [Source:EMBL;Acc:AEE78222.1]	DUT1	-1.38878	0.381888	2.61857	0.00144464	-0.188275	0.877655	1.1394	0.999553
257211_at	1.20037	2.29798	9.17846	4.83436	0.000729345	0.0102694	-0.347425	AT3G15080	exonuclease-like protein [Source:EMBL;Acc:AEE75614.1]	AT3G15080	-1.00775	0.497321	2.01077	0.0216912	0.192615	1.14283	0.875018	0.999553
265656_at	1.19177	2.28433	9.13529	4.81604	0.000749355	0.0104671	-0.375045	AT2G13820	Non-specific lipid-transfer protein-like protein [Source:EMBL;Acc:AEC06263.1]	AT2G13820	-1.16785	0.445083	2.24677	0.0118923	0.0239154	1.01672	0.98356	0.999553
245571_at	1.19047	2.28227	7.47147	4.47252	0.00125584	0.0137919	-0.901783	AT4G14695	uncharacterized protein [Source:EMBL;Acc:AEE83477.1]	AT4G14695	-1.48717	0.356712	2.80338	0.00580538	-0.296699	0.814113	1.22833	0.999553
257487_at	1.18969	2.28104	7.6699	4.27734	0.00169662	0.0161013	-1.20836	AT1G71850	ubiquitin carboxyl-terminal hydrolase-like protein [Source:EMBL;Acc:AEE35240.1]	AT1G71850	-1.13262	0.456085	2.19257	0.0214353	0.0570652	1.04035	0.961217	0.999553
255417_at	1.18928	2.28039	8.95943	5.7299	0.000205995	0.00511134	0.941469	AT4G03190	GRR1-like protein 1 [Source:EMBL;Acc:AEE82287.1]	ATGRH1	-1.00046	0.499841	2.00064	0.0108279	0.188823	1.13983	0.877321	0.999553
260417_at	1.18883	2.27968	9.26664	3.20275	0.00969447	0.0491402	-2.97094	AT1G69770	DNA (cytosine-5)-methyltransferase CMT3 [Source:EMBL;Acc:AEE34973.1]	CMT3	-1.24483	0.421959	2.3699	0.0444463	-0.0559976	0.961929	1.03958	0.999553
253757_at	1.18182	2.26863	8.41891	4.22062	0.00185344	0.0169855	-1.29837	AT4G28950	Rac-like GTP-binding protein ARAC7 [Source:EMBL;Acc:AEE85566.1]	RAC7	-1.13255	0.456109	2.19246	0.0220258	0.0492728	1.03474	0.966423	0.999553
248150_at	1.17956	2.26508	8.78459	6.05849	0.000133231	0.00414598	1.38428	AT5G54670	kinesin 3 [Source:EMBL;Acc:AED96525.1]	ATK3	-1.10018	0.466459	2.14381	0.00557013	0.0793852	1.05657	0.946461	0.999553
261080_at	1.17604	2.25956	10.8913	4.8669	0.000695201	0.0100619	-0.2985	AT1G07370	proliferating cellular nuclear antigen 1 [Source:EMBL;Acc:AEE28115.1]	PCNA1	-1.31963	0.400638	2.49602	0.00636569	-0.143586	0.905266	1.10465	0.999553
266715_at	1.17116	2.25193	7.36449	7.75533	1.74367e-05	0.00177077	3.42899	AT2G46780	RNA-binding (RRM/RBD/RNP motifs) family protein [Source:EMBL;Acc:AEC10751.1]	AT2G46780	-1.02048	0.492954	2.02859	0.00257309	0.150687	1.1101	0.900821	0.999553
245762_at	1.16895	2.24847	6.82084	4.48489	0.00123235	0.0136669	-0.882526	AT1G27880	ATP-dependent DNA helicase Q-like 5 [Source:EMBL;Acc:AEE30887.1]	AT1G27880	-1.08361	0.471848	2.11933	0.0197192	0.0853412	1.06094	0.942562	0.999553
263264_at	1.16894	2.24846	9.65212	6.1749	0.000114569	0.00392391	1.53734	AT2G38810	histone H2A 8 [Source:EMBL;Acc:AEC09588.1]	HTA8	-1.06444	0.478157	2.09136	0.00562819	0.104495	1.07512	0.93013	0.999553
248045_at	1.16291	2.23908	11.4998	5.38988	0.000328476	0.00659555	0.466273	AT5G56030	heat shock protein 81-2 [Source:EMBL;Acc:AED96711.1]	AtHsp90.2	-1.03989	0.486366	2.05607	0.0108283	0.123019	1.08901	0.918264	0.999553
247046_at	1.16101	2.23614	8.76506	3.85484	0.003312	0.0244093	-1.88833	AT5G66540	uncharacterized protein [Source:EMBL;Acc:AED98227.1]	AT5G66540	-1.04447	0.484822	2.06261	0.0392518	0.116538	1.08413	0.922399	0.999553
254109_at	1.15306	2.22385	8.38602	3.284	0.00846098	0.0447697	-2.83465	AT4G25240	Monocopper oxidase-like protein SKS1 [Source:EMBL;Acc:AEE85030.1]	SKS1	-1.244	0.422199	2.36855	0.036563	-0.0909472	0.938906	1.06507	0.999553
247743_at	1.15209	2.22235	8.40655	4.64219	0.00097109	0.0120318	-0.63952	AT5G59010	putative receptor protein kinase [Source:EMBL;Acc:AED97130.1]	AT5G59010	-1.00117	0.499593	2.00163	0.0222483	0.150913	1.11027	0.90068	0.999553
250758_at	1.15167	2.22171	8.72223	4.46229	0.00127564	0.0138823	-0.917726	AT5G06000	translation initiation factor eIF-3 subunit 4 [Source:EMBL;Acc:AED90953.1]	EIF3G2	-1.0851	0.47136	2.12152	0.018946	0.0665694	1.04722	0.954906	0.999553
263738_at	1.14958	2.21849	7.1554	7.85467	1.56387e-05	0.00170679	3.53704	AT1G60060	serine/threonine-protein kinase WNK (With No lysine)-related protein [Source:EMBL;Acc:AEE33654.1]	AT1G60060	-1.06968	0.476425	2.09896	0.00186431	0.0798991	1.05694	0.946124	0.999553
264386_at	1.14661	2.21393	9.56078	4.20851	0.00188888	0.0171998	-1.31766	AT1G12000	pyrophosphate--fructose-6-phosphate 1-phosphotransferase [Source:EMBL;Acc:AEE28825.1]	AT1G12000	-1.19774	0.435959	2.29379	0.0158637	-0.051124	0.965184	1.03607	0.999553
258922_at	1.1411	2.20549	11.1533	5.34462	0.000349957	0.00684607	0.401702	AT3G10610	40S ribosomal protein S17-3 [Source:EMBL;Acc:AEE74934.1]	AT3G10610	-1.09601	0.467807	2.13763	0.00832186	0.0450851	1.03174	0.969233	0.999553
265695_at	1.1403	2.20426	9.6158	5.92839	0.000158043	0.00456323	1.21087	AT2G24490	replicon protein A2 [Source:EMBL;Acc:AEC07583.1]	ATRPA32A	-1.22327	0.428309	2.33476	0.00334514	-0.0829772	0.944107	1.0592	0.999553
260297_at	1.13807	2.20086	9.9304	6.50528	7.53811e-05	0.00316074	1.96106	AT1G80280	alpha/beta-hydrolase-like protein [Source:EMBL;Acc:AEE36382.1]	AT1G80280	-1.13457	0.455472	2.19553	0.00308938	0.0034988	1.00243	0.997578	0.999553
252034_at	1.13071	2.18966	10.3686	4.37783	0.00145222	0.0148461	-1.04988	AT3G52040	uncharacterized protein [Source:EMBL;Acc:AEE78878.1]	AT3G52040	-1.0494	0.483169	2.06967	0.0215834	0.0813081	1.05798	0.9452	0.999553
250920_at	1.12461	2.18043	8.01052	5.18444	0.000438915	0.00768944	0.170733	AT5G03390	uncharacterized protein [Source:EMBL;Acc:AED90596.1]	AT5G03390	-1.07508	0.474645	2.10684	0.00970381	0.0495309	1.03493	0.96625	0.999553
250994_at	1.12414	2.17972	8.18851	4.73712	0.00084247	0.0110887	-0.494559	AT5G02490	heat shock protein 70 [Source:EMBL;Acc:AED90479.1]	AT5G02490	-1.14619	0.451818	2.21328	0.0107295	-0.0220421	0.984838	1.0154	0.999553
256125_at	1.12222	2.17682	11.1663	5.26204	0.00039312	0.00725465	0.283116	AT1G18250	Thaumatin-like protein [Source:EMBL;Acc:AEE29691.1]	ATLP-1	-1.29937	0.406302	2.46122	0.00395416	-0.177155	0.884445	1.13065	0.999553
266009_at	1.12182	2.17622	8.07511	4.72094	0.000863043	0.0112107	-0.519176	AT2G37420	ATP binding microtubule motor family protein [Source:EMBL;Acc:AEC09396.1]	AT2G37420	-1.05036	0.482849	2.07104	0.015456	0.0714668	1.05078	0.95167	0.999553
253598_at	1.1214	2.17558	10.4396	3.65022	0.00461657	0.0301091	-2.2246	AT4G30800	40S ribosomal protein S11-2 [Source:EMBL;Acc:AEE85810.1]	AT4G30800	-1.08288	0.472085	2.11826	0.0370812	0.0385204	1.02706	0.973653	0.999553
263681_at	1.1198	2.17317	7.8706	6.90954	4.60189e-05	0.00262705	2.45857	AT1G26840	origin recognition complex subunit 6 [Source:EMBL;Acc:AEE30748.1]	ORC6	-1.23717	0.424203	2.35736	0.00156907	-0.117372	0.921865	1.08476	0.999553
247649_at	1.11311	2.16311	6.06941	4.00071	0.00262207	0.0210449	-1.65122	AT5G60030	uncharacterized protein [Source:EMBL;Acc:AED97268.1]	AT5G60030	-1.11968	0.460197	2.17298	0.0224758	-0.00656798	0.995458	1.00456	0.999553
259686_at	1.11136	2.1605	8.11408	5.48748	0.000286825	0.00606346	0.604449	AT1G63100	scarecrow-like protein 28 [Source:EMBL;Acc:AEE34053.1]	AT1G63100	-1.20909	0.43254	2.31192	0.00435804	-0.0977296	0.934502	1.07009	0.999553
246315_at	1.11001	2.15847	6.98627	4.56533	0.00109051	0.0128418	-0.757828	AT3G56870	uncharacterized protein [Source:EMBL;Acc:AEE79580.1]	AT3G56870	-1.04899	0.483305	2.06909	0.0170975	0.0610146	1.0432	0.95859	0.999553
265083_at	1.10525	2.15136	7.6828	5.915	0.000160867	0.00459865	1.19288	AT1G03820	uncharacterized protein [Source:EMBL;Acc:AEE27617.1]	AT1G03820	-1.03778	0.487078	2.05306	0.00595901	0.0674711	1.04788	0.954309	0.999553
264114_at	1.10452	2.15027	8.1769	5.30169	0.000371722	0.00704234	0.340186	AT2G31270	CDT1A-like protein [Source:EMBL;Acc:AEC08516.1]	CDT1	-1.14392	0.452527	2.20981	0.0062436	-0.0394071	0.973055	1.02769	0.999553
247606_at	1.10377	2.14915	8.80374	5.21221	0.000421906	0.0075347	0.211045	AT5G61000	Replication factor-A protein 1-like protein [Source:EMBL;Acc:AED97409.1]	RPA70D	-1.08149	0.472542	2.11621	0.00853823	0.0222804	1.01556	0.984675	0.999553
263535_at	1.09582	2.13734	7.77475	5.32562	0.000359417	0.00694771	0.374509	AT2G24970	uncharacterized protein [Source:EMBL;Acc:AEC07645.1]	AT2G24970	-1.10301	0.465545	2.14802	0.00694494	-0.00718995	0.995029	1.005	0.999553
254980_at	1.09504	2.13619	11.146	4.62402	0.000998012	0.0121651	-0.667417	AT4G10450	60S ribosomal protein L9-2 [Source:EMBL;Acc:AEE82884.1]	AT4G10450	-1.02324	0.492012	2.03247	0.0170523	0.0718026	1.05103	0.951448	0.999553
255860_at	1.09489	2.13597	8.68717	6.29835	9.78181e-05	0.00359139	1.6975	AT5G34940	Heparanase-like protein 3 [Source:EMBL;Acc:AED93924.1]	AtGUS3	-1.25346	0.419442	2.38412	0.00195532	-0.158566	0.895915	1.11618	0.999553
257571_at	1.09063	2.12967	9.00166	6.35698	9.08068e-05	0.00348704	1.77279	AT3G16870	GATA transcription factor 17 [Source:EMBL;Acc:AEE75878.1]	GATA17	-1.10084	0.466245	2.14479	0.00323227	-0.0102104	0.992948	1.0071	0.999553
263039_at	1.08949	2.12799	8.03057	4.89262	0.000669416	0.00990875	-0.259932	AT1G23280	MAK16 protein-like protein [Source:EMBL;Acc:AEE30367.1]	AT1G23280	-1.25173	0.419943	2.38127	0.00562819	-0.162244	0.893634	1.11903	0.999553
252164_at	1.08895	2.12719	7.96287	3.7454	0.00395334	0.0272269	-2.0677	AT3G50620	nodulation-related protein [Source:EMBL;Acc:AEE78686.1]	AT3G50620	-1.01872	0.493553	2.02613	0.037877	0.0702275	1.04988	0.952488	0.999553
258474_at	1.08812	2.12596	9.02617	5.22314	0.000415405	0.00749042	0.226884	AT3G02650	pentatricopeptide repeat-containing protein [Source:EMBL;Acc:AEE73844.1]	AT3G02650	-1.03018	0.489647	2.04229	0.00981355	0.0579307	1.04097	0.960641	0.999553
266703_at	1.08647	2.12354	8.1625	5.86863	0.00017107	0.00467879	1.13038	AT2G19880	nucleotide-diphospho-sugar transferase domain-containing protein [Source:EMBL;Acc:AEC06937.1]	AT2G19880	-1.04265	0.485435	2.06001	0.00560781	0.0438218	1.03084	0.970082	0.999553
256409_at	1.07752	2.11041	7.54978	7.74571	1.76223e-05	0.00177077	3.41847	AT1G66620	E3 ubiquitin-protein ligase SINA-like 2 [Source:EMBL;Acc:AEE34537.1]	AT1G66620	-1.11911	0.460378	2.17213	0.00131684	-0.0415838	0.971588	1.02924	0.999553
249788_at	1.06989	2.09928	7.84932	7.62308	2.01876e-05	0.00187187	3.28328	AT5G24330	histone-lysine N-methyltransferase ATXR6 [Source:EMBL;Acc:AED93294.1]	ATXR6	-1.23776	0.424029	2.35833	0.000893009	-0.167873	0.890154	1.1234	0.999553
249601_at	1.06648	2.09432	7.30878	4.5139	0.00117906	0.0133207	-0.837455	AT5G37980	2-alkenal reductase [Source:EMBL;Acc:AED94254.1]	AT5G37980	-1.2812	0.411452	2.43042	0.00655823	-0.21472	0.861713	1.16048	0.999553
253252_at	1.06562	2.09307	8.54659	4.34154	0.00153588	0.015259	-1.10696	AT4G34740	amidophosphoribosyltransferase [Source:EMBL;Acc:AEE86417.1]	ATASE2	-1.01889	0.493494	2.02637	0.0198494	0.046727	1.03292	0.96813	0.999553
252692_at	1.06438	2.09128	7.89036	3.79831	0.00362846	0.0258707	-1.98084	AT3G43960	putative cysteine proteinase [Source:EMBL;Acc:AEE77849.1]	AT3G43960	-1.24574	0.421693	2.3714	0.0151322	-0.181352	0.881876	1.13395	0.999553
254824_s_at	1.06417	2.09097	6.89821	4.56585	0.00108964	0.0128418	-0.757019	AT4G14700	origin recognition complex subunit 1 [Source:EMBL;Acc:AEE83478.1]	ATORC1A	-1.14079	0.45351	2.20502	0.0101571	-0.0766195	0.948277	1.05454	0.999553
252628_at	1.06301	2.08928	6.39332	4.3573	0.00149894	0.0150355	-1.08215	AT3G44960	uncharacterized protein [Source:EMBL;Acc:AEE77973.1]	AT3G44960	-1.01571	0.494583	2.0219	0.0196263	0.0472943	1.03333	0.96775	0.999553
250546_at	1.06292	2.08915	10.1422	4.95631	0.000609867	0.00939303	-0.164863	AT5G08180	H/ACA ribonucleoprotein complex subunit 2-like protein [Source:EMBL;Acc:AED91263.1]	AT5G08180	-1.01793	0.493823	2.02502	0.0116068	0.0449857	1.03167	0.969299	0.999553
246683_at	1.06287	2.08909	7.04341	4.80004	0.000767306	0.0105726	-0.3992	AT5G33300	chromosome-associated kinesin-like protein [Source:EMBL;Acc:AED93893.1]	AT5G33300	-1.09202	0.469105	2.13172	0.00989438	-0.0291447	0.980001	1.02041	0.999553
260392_at	1.0614	2.08695	8.95069	7.24087	3.11627e-05	0.00222828	2.84977	AT1G74030	enolase 1 [Source:EMBL;Acc:AEE35539.1]	ENO1	-1.14402	0.452497	2.20996	0.00148311	-0.0826201	0.944341	1.05894	0.999553
255874_at	1.05493	2.07761	9.24423	5.83106	0.000179852	0.00481841	1.07949	AT2G40550	E2F target protein 1 [Source:EMBL;Acc:AEC09847.1]	ETG1	-1.15636	0.448642	2.22895	0.00326843	-0.101435	0.932105	1.07284	0.999553
250152_at	1.05437	2.07681	7.79352	4.389	0.00142745	0.014706	-1.03235	AT5G15120	uncharacterized protein [Source:EMBL;Acc:AED92119.1]	AT5G15120	-1.41205	0.375778	2.66115	0.00468937	-0.357678	0.780419	1.28136	0.999553
245063_at	1.05435	2.07678	9.25211	4.91584	0.000647016	0.00970312	-0.225201	AT2G39795	glycoprotein-like protein [Source:EMBL;Acc:AEC09727.1]	AT2G39795	-1.06458	0.478111	2.09156	0.00964742	-0.0102346	0.992931	1.00712	0.999553
252691_at	1.054	2.07627	7.67962	8.35655	9.16487e-06	0.0014598	4.06498	AT3G44050	kinesin motor protein-like protein [Source:EMBL;Acc:AEE77856.1]	AT3G44050	-1.18404	0.440119	2.27211	0.000659054	-0.130039	0.913807	1.09432	0.999553
263130_at	1.04852	2.06841	8.32018	7.27831	2.98436e-05	0.00218306	2.89306	AT1G78650	DNA-directed DNA polymerase [Source:EMBL;Acc:AEE36132.1]	POLD3	-1.03365	0.488471	2.0472	0.00201029	0.0148652	1.01036	0.989749	0.999553
248940_at	1.04733	2.06671	6.64583	5.1208	0.000480738	0.00806891	0.0778869	AT5G45400	replication factor-A protein 1-like protein [Source:EMBL;Acc:AED95244.1]	RPA70C	-1.02785	0.49044	2.03899	0.00919431	0.0194811	1.01359	0.986588	0.999553
263841_at	1.04654	2.06556	10.0681	6.02358	0.000139447	0.00426897	1.33799	AT2G36870	xyloglucan:xyloglucosyl transferase [Source:EMBL;Acc:AEC09309.1]	XTH32	-1.04449	0.484815	2.06264	0.00422237	0.00204197	1.00142	0.998586	0.999553
248891_at	1.04499	2.06335	9.8938	3.81908	0.00350867	0.0253612	-1.94682	AT5G46280	DNA replication licensing factor MCM3-like protein [Source:EMBL;Acc:AED95362.1]	MCM3	-1.14081	0.453506	2.20504	0.0195375	-0.0958223	0.935739	1.06867	0.999553
250864_at	1.0439	2.06179	7.45331	5.69233	0.000216721	0.00527845	0.88982	AT5G03870	Glutaredoxin family protein [Source:EMBL;Acc:AED90665.1]	AT5G03870	-1.40269	0.378222	2.64395	0.00156907	-0.358795	0.779815	1.28235	0.999553
267146_at	1.04367	2.06147	6.77274	8.60755	7.08074e-06	0.00127175	4.3182	AT2G38160	uncharacterized protein [Source:EMBL;Acc:AEC09498.1]	AT2G38160	-1.23492	0.424865	2.35369	0.000489106	-0.191252	0.875846	1.14175	0.999553
267173_at	1.04351	2.06124	7.60089	7.42362	2.52697e-05	0.00203162	3.05938	AT2G37560	origin recognition complex subunit 2 [Source:EMBL;Acc:AEC09417.1]	ATORC2	-1.23103	0.426014	2.34734	0.000919294	-0.187516	0.878117	1.1388	0.999553
248865_at	1.04033	2.0567	8.83729	7.71748	1.81798e-05	0.00180952	3.38751	AT5G46790	abscisic acid receptor PYL1 [Source:EMBL;Acc:AED95426.1]	PYL1	-1.14659	0.451692	2.2139	0.00104186	-0.10626	0.928993	1.07643	0.999553
259507_at	1.03134	2.04392	8.78865	6.20225	0.000110608	0.00385837	1.57301	AT1G43910	P-loop containing nucleoside triphosphate hydrolase-like protein [Source:EMBL;Acc:AEE32007.1]	AT1G43910	-1.42753	0.371766	2.68986	0.000972249	-0.396193	0.759861	1.31603	0.999553
258399_at	1.03016	2.04225	7.35831	6.25572	0.000103282	0.00374542	1.64244	AT3G15540	auxin-responsive protein IAA19 [Source:EMBL;Acc:AEE75690.1]	IAA19	-1.1028	0.465612	2.14771	0.00269651	-0.0726412	0.950896	1.05164	0.999553
261898_at	1.02928	2.04101	7.47921	3.44596	0.00646174	0.0374853	-2.56382	AT1G80720	Mitochondrial glycoprotein family protein [Source:EMBL;Acc:AEE36440.1]	AT1G80720	-1.13747	0.454555	2.19995	0.0276733	-0.108189	0.927752	1.07787	0.999553
260461_at	1.02884	2.04039	8.23508	5.27766	0.00038454	0.00716242	0.305619	AT1G10980	lung seven transmembrane receptor-containing protein [Source:EMBL;Acc:AEE28671.1]	AT1G10980	-1.02078	0.492851	2.02901	0.00761697	0.00806677	1.00561	0.994424	0.999553
248139_at	1.02246	2.03138	9.7088	6.45506	8.02618e-05	0.0032576	1.89765	AT5G54970	uncharacterized protein [Source:EMBL;Acc:AED96564.1]	AT5G54970	-1.12908	0.457208	2.18719	0.00207271	-0.106617	0.928763	1.0767	0.999553
263047_at	1.01903	2.02656	9.44617	5.55105	0.000262768	0.00580226	0.693682	AT2G17630	putative phosphoserine aminotransferase [Source:EMBL;Acc:AEC06659.1]	AT2G17630	-1.0346	0.488151	2.04855	0.00560108	-0.0155687	0.989267	1.01085	0.999553
247441_at	1.01734	2.02419	8.37108	4.62625	0.000994661	0.0121608	-0.663986	AT5G62710	leucine-rich repeat protein kinase-like protein [Source:EMBL;Acc:AED97645.1]	AT5G62710	-1.00889	0.496929	2.01236	0.0132981	0.00845483	1.00588	0.994157	0.999553
263677_at	1.01181	2.01644	9.46764	5.89311	0.000165599	0.00463243	1.16341	AT1G04520	cysteine-rich repeat secretory protein 3 [Source:EMBL;Acc:AEE27709.1]	PDLP2	-1.12832	0.457448	2.18604	0.00290434	-0.11651	0.922416	1.08411	0.999553
263226_at	1.00831	2.01155	9.56646	7.04558	3.91516e-05	0.00244966	2.62096	AT1G30690	patellin-4 [Source:EMBL;Acc:AEE31261.1]	AT1G30690	-1.00554	0.498084	2.0077	0.00221848	0.00276804	1.00192	0.998083	0.999553
245343_at	1.00826	2.01149	9.8139	6.6968	5.95167e-05	0.00289182	2.19957	AT4G15830	ARM repeat protein-like protein [Source:EMBL;Acc:AEE83657.1]	AT4G15830	-1.03191	0.489061	2.04473	0.00242526	-0.0236495	0.983741	1.01653	0.999553
252077_at	1.00776	2.01079	9.49267	4.79454	0.000773587	0.0106086	-0.407519	AT3G51720	uncharacterized protein [Source:EMBL;Acc:AEE78830.1]	AT3G51720	-1.19169	0.437791	2.2842	0.00551391	-0.183924	0.880305	1.13597	0.999553
254625_at	1.00308	2.00428	6.33382	6.72452	5.75371e-05	0.00285309	2.23367	AT4G18470	negative regulator of systemic acquired resistance (SNI1) [Source:EMBL;Acc:AEE84048.1]	SNI1	-1.0265	0.490898	2.03708	0.00242526	-0.0234198	0.983898	1.01637	0.999553
